# Supplementary material for: Antitumor Mechanism of Hydroxycamptothecin via the Metabolic Perturbation of Ribonucleotide and Deoxyribonucleotide in Human Colorectal Carcinoma Cells
Source: Molecules. 2021 Aug 13;26(16):4902. doi: 10.3390/molecules26164902 (PMC8398164; doi:10.3390/molecules26164902)
Supplement: Supplementary file 1 [file molecules-26-04902-s001.zip]

Archive with 1 entries (1 files):
- molecules-1293999-SI.pdf
